# Supplementary material for: The developmental miR-17–92 cluster and the Sfmbt2 miRNA cluster cannot rescue the abnormal embryonic development generated using obstructive epididymal environment-producing sperm in C57BL/6 J mice
Source: Reprod Biol Endocrinol. 2022 Nov 30;20:164. doi: 10.1186/s12958-022-01025-x (PMC9710060; doi:10.1186/s12958-022-01025-x)
Supplement: Supplementary file 1 — Additional file 1: Supplementary Table 5. The list of miRNAs expression in Sequencing data. [file 12958_2022_1025_MOESM1_ESM.xlsx]

## Sheet: Down-regulated miRNA expression
Supplementary Table 5. The list of miRNAs expression in Sequencing data
Down-regulated miRNA expression
Mature_ID	Mature_Seq	log2FC	Fold_Change	p_value	q_value	T_CPM	C_CPM	T1	T2	T3	C1	C2	C3
mmu-miR-18a-5p	UAAGGUGCAUCUAGUGCAGAUAG	-2.63851	0.160594	9.41405e-07	2.13606e-05	6.24272	8.88123	136.051	50.868	111.485	221.523	391.796	527.615
mmu-miR-19a-3p	UGUGCAAAUCUAUGCAAAACUGA	-2.64057	0.160364	7.06725e-07	1.65005e-05	8.41814	11.0587	416.656	267.905	616.446	1689.55	1578.71	1755.56
mmu-miR-19b-3p	UGUGCAAAUCCAUGCAAAACUGA	-2.19289	0.218713	2.79752e-05	0.000446218	9.75675	11.9496	1266.97	729.108	1334.54	4184.32	1984.91	2926.72
mmu-miR-20a-5p	UAAAGUGCUUAUAGUGCAGGUAG	-1.15525	0.448989	0.0223401	0.146897	11.546	12.7013	3163.18	4038.92	3974.11	4826.03	4531.59	6414.18
mmu-miR-466a-3p	UAUACAUACACGCACACAUAAGA	-4.09777	0.0584047	1.22565e-12	2.55916e-10	5.33291	9.43069	34.0127	44.0856	65.5794	581.937	599.218	437.707
mmu-miR-466b-3p	AUACAUACACGCACACAUAAGA	-4.08249	0.0590266	1.4297e-12	2.55916e-10	5.33294	9.41543	34.0127	44.0856	65.5794	580.179	587.695	432.975
mmu-miR-467a-5p	UAAGUGCCUGCAUGUAUAUGCG	-3.49054	0.0889696	3.31766e-10	2.05567e-08	7.7283	11.2188	314.618	152.604	350.85	1012.68	2149.12	2630.97
mmu-miR-467b-5p	GUAAGUGCCUGCAUGUAUAUG	-3.49054	0.0889696	3.31766e-10	2.05567e-08	7.7283	11.2188	314.618	152.604	350.85	1012.68	2149.12	2630.97
mmu-miR-669o-3p	ACAUAACAUACACACACACGUAU	-3.6323	0.0806434	8.34733e-11	6.40359e-09	5.84357	9.47586	59.5223	74.6064	75.4163	515.129	541.601	629.352
mmu-miR-92a-3p	UAUUGCACUUGUCCCGGCCUG	-1.89432	0.269001	0.000243295	0.00304092	11.0263	12.9206	2100.29	2573.92	3124.86	6498	6729.68	4980.4
mmu-let-7a-1-3p	CUAUACAAUCUACUGUCUUUCC	-1.32675	0.398666	0.00858657	0.0691648	6.83355	8.1603	42.5159	166.169	190.18	98.4546	345.703	257.892
mmu-let-7a-5p	UGAGGUAGUAGGUUGUAUAGUU	-0.92829	0.525481	0.0655257	0.338339	12.2119	13.1402	7848.44	5642.95	4767.62	7951.97	7351.95	5815.59
mmu-let-7c-2-3p	CUAUACAAUCUACUGUCUUUCC	-1.32675	0.398666	0.00858657	0.0691648	6.83355	8.1603	42.5159	166.169	190.18	98.4546	345.703	257.892
mmu-let-7d-3p	CUAUACGACCUGCUGCCUUUCU	-0.731908	0.602107	0.144877	0.551995	6.92823	7.66014	161.561	155.995	140.996	110.761	213.183	163.253
mmu-let-7g-5p	UGAGGUAGUAGUUUGUACAGUU	-0.805058	0.572339	0.110305	0.466407	13.723	14.528	12729.3	18044.6	19562.3	10808.9	21992.5	24476.1
mmu-miR-101b-3p	GUACAGUACUGUGAUAGCU	-0.681143	0.623671	0.175426	0.623502	11.3318	12.0129	3698.89	2651.92	3518.33	4300.36	2039.65	3177.52
mmu-miR-106b-3p	CCGCACUGUGGGUACUUGCUGC	-2.29224	0.204158	1.37773e-05	0.000226483	8.05675	10.349	204.076	305.208	468.892	581.937	1446.19	1140.4
mmu-miR-10a-5p	UACCCUGUAGAUCCGAAUUUGUG	-0.592792	0.663058	0.241284	0.768359	15.1746	15.7674	56631.2	52288.9	31897.8	69997.7	32628.6	23569.9
mmu-miR-124-3p	UAAGGCACGCGGUGAAUGCC	-1.20195	0.434687	0.0190026	0.128627	5.70068	6.90264	42.5159	61.0416	81.9742	89.664	77.7831	113.567
mmu-miR-125a-5p	UCCCUGAGACCCUUUAACCUGUGA	-1.19045	0.438166	0.0174998	0.121518	7.70921	8.89966	204.076	349.293	213.133	254.927	458.056	437.707
mmu-miR-125b-5p	UCCCUGAGACCCUAACUUGUGA	-1.81387	0.284426	0.000439918	0.00513557	9.61412	11.428	909.841	1288.66	718.094	2531.69	1904.25	1982.7
mmu-miR-128-3p	UCACAGUGAACCGGUCUCUUU	-2.53958	0.171993	2.41002e-06	5.04227e-05	8.39302	10.9326	144.554	379.814	691.862	773.572	2607.18	1393.56
mmu-miR-1291	AUGGCUCUUACUGAAGACUAGCAGUU	-0.75972	0.590611	0.164924	0.594389	6.40795	7.16767	212.58	61.0416	78.6952	126.585	103.711	104.103
mmu-miR-132-5p	AACCGUGGCUUUCGAUUGUUAC	-2.25412	0.209624	7.56376e-05	0.00106888	4.38221	6.63633	8.50318	27.1296	32.7897	22.8555	115.234	108.835
mmu-miR-140-3p	UACCACAGGGUAGAACCACGG	-1.27928	0.412001	0.0119622	0.0904745	11.8011	13.0803	2440.41	4333.95	6397.27	5432.58	7709.17	7561.69
mmu-miR-140-5p	CAGUGGUUUUACCCUAUGGUAG	-1.29658	0.407089	0.0100182	0.0772214	7.54263	8.83921	212.58	206.863	278.712	152.956	489.746	480.295
mmu-miR-143-3p	UGAGAUGAAGCACUGUAGCUC	-0.690197	0.619769	0.173296	0.617722	15.138	15.8282	52558.2	29696.7	56673.7	74614.5	23614.4	32944
mmu-miR-145a-3p	AUUCCUGGAAAUACUGUUCUUG	-1.07889	0.473394	0.0336764	0.207865	8.31535	9.39423	612.229	271.296	370.523	780.604	348.584	402.217
mmu-miR-145a-5p	GUCCAGUUUUCCCAGGAAUCCCU	-0.602107	0.658791	0.230131	0.764415	10.5027	11.1048	1505.06	1739.68	2190.35	2257.42	1313.67	1509.5
mmu-miR-147-5p	UGGAAACAUUUCUGCACAAACUAG	-1.98703	0.252258	0.00120244	0.0124175	4.06248	6.04951	8.50318	20.3472	26.2317	24.6137	66.2597	70.9795
mmu-miR-148b-3p	UCAGUGCAUCACAGAACUUUGU	-1.76464	0.294299	0.000635991	0.00692285	9.50697	11.2716	552.707	1078.4	1036.15	840.38	2713.77	2503.21
mmu-miR-148b-5p	GAAGUUCUGUUAUACACUCAGGCU	-1.03657	0.487486	0.0609213	0.320733	5.44201	6.47858	76.5287	47.4768	45.9056	54.5017	77.7831	80.4435
mmu-miR-151-5p	UCGAGGAGCUCACAGUCUAGU	-3.0062	0.124464	3.42087e-08	1.08059e-06	6.69669	9.70289	187.07	94.9536	124.601	654.02	509.912	797.337
mmu-miR-15a-5p	UAGCAGCACAUAAUGGUUUGUG	-0.992921	0.502459	0.0473112	0.266497	8.14694	9.13986	280.605	291.643	485.287	641.713	250.635	392.753
mmu-miR-15b-5p	UAGCAGCACAUCAUGGUUUACA	-2.35526	0.195432	7.90938e-06	0.000141578	7.69299	10.0483	102.038	261.122	380.36	453.594	1019.82	1100.18
mmu-miR-16-2-3p	ACCAAUAUUAUUGUGCUGCUUU	-2.10911	0.23179	0.000104798	0.00146809	5.11086	7.21997	34.0127	44.0856	45.9056	65.0504	155.566	141.959
mmu-miR-16-5p	UAGCAGCACGUAAAUAUUGGCG	-2.92825	0.131374	5.85174e-08	1.74577e-06	12.2672	15.1955	5748.15	5741.3	7112.08	43891.4	18071.6	23508.4
mmu-miR-17-3p	ACUGCAGUGAGGGCACUUGUAG	-0.643578	0.640123	0.28079	0.807772	4.88757	5.53115	34.0127	44.0856	29.5107	35.1624	37.4511	35.4898
mmu-miR-181c-5p	AACAUUCAACCUGUCGGUGAGU	-1.03186	0.489078	0.053857	0.295114	5.59452	6.62638	68.0255	67.824	45.9056	42.1948	103.711	94.6394
mmu-miR-1839-3p	AGACCUACUUAUCUACCAACAGC	-1.70467	0.306792	0.0034923	0.0325208	4.29631	6.00097	8.50318	16.956	39.3476	33.4042	69.1406	52.0517
mmu-miR-1843b-5p	AUGGAGGUCUCUGUCUGACUU	-0.591192	0.663794	0.240682	0.768359	7.47542	8.06661	289.108	172.951	226.249	128.343	250.635	269.722
mmu-miR-184-3p	UGGACGGAGAACUGAUAAGGGU	-2.47383	0.180012	2.92361e-06	5.88742e-05	9.75556	12.2294	1352.01	593.46	1409.96	2549.27	5735.79	3305.28
mmu-miR-190a-5p	UGAUAUGUUUGAUAUAUUAGGU	-1.4688	0.361282	0.0130895	0.0979767	4.54416	6.01296	17.0064	30.5208	32.7897	65.0504	14.4043	66.2476
mmu-miR-190b-5p	UGAUAUGUUUGAUAUUGGGUUG	-2.87767	0.136061	2.42221e-07	6.20025e-06	5.048	7.92567	51.0191	20.3472	55.7425	200.425	187.256	182.181
mmu-miR-191-5p	CAACGGAAUCCCAAAAGCAGCUG	-2.77905	0.145688	2.183e-07	5.76527e-06	11.9107	14.6897	3001.62	5761.65	5403.74	11526.2	28684.7	24026.6
mmu-miR-192-5p	CUGACCUAUGAAUUGACAGCC	-1.93005	0.26242	0.000206414	0.00266924	9.31588	11.2459	365.637	779.976	1183.71	1005.64	2572.6	2335.23
mmu-miR-194-5p	UGUAACAGCAACUCCAUGUGGA	-2.34746	0.196491	9.60164e-06	0.000166325	8.2252	10.5727	144.554	474.768	452.498	597.76	1607.52	1509.5
mmu-miR-195a-5p	UAGCAGCACAGAAAUAUUGGC	-2.21791	0.214952	2.27597e-05	0.000366659	8.64097	10.8589	561.21	454.421	504.961	1687.79	1132.18	1507.13
mmu-miR-199a-5p	CCCAGUGUUCAGACUACCUGUUC	-0.610592	0.654928	0.225242	0.751273	9.77161	10.3822	705.764	1288.66	1219.78	502.822	1172.51	1580.48
mmu-miR-202-5p	UUCCUAUGCAUAUACUUCUUU	-2.18122	0.220489	3.94732e-05	0.000605632	5.94607	8.12729	110.541	40.6944	91.8111	152.956	290.966	229.501
mmu-miR-221-5p	ACCUGGCAUACAAUGUAGAUUUCUGU	-1.06372	0.478396	0.0686841	0.344704	4.87982	5.94354	34.0127	37.3032	36.0686	45.7111	69.1406	30.7578
mmu-miR-25-3p	CAUUGCACUUGUCUCGGUCUGA	-2.36631	0.19394	7.00375e-06	0.000127707	11.4266	13.7929	2380.89	3225.03	4643.02	7301.46	16026.2	10961.6
mmu-miR-26a-5p	UUCAAGUAAUCCAGGAUAGGCU	-1.31254	0.402612	0.00984233	0.0762308	13.7361	15.0486	14412.9	20638.8	15755.4	24084.5	25691.5	30618.2
mmu-miR-26b-5p	UUCAAGUAAUUCAGGAUAGGU	-0.712344	0.610328	0.156847	0.569099	12.4234	13.1358	4702.26	9088.41	6410.38	6422.41	6643.25	8276.21
mmu-miR-28a-5p	AAGGAGCUCACAGUCUAUUGAG	-0.630758	0.645837	0.201481	0.69061	6.51155	7.14231	68.0255	145.822	111.485	72.0828	158.447	111.201
mmu-miR-28c	AGGAGCUCACAGUCUAUUGA	-0.601514	0.659062	0.217543	0.735772	6.51157	7.11308	68.0255	145.822	111.485	68.5666	155.566	111.201
mmu-miR-293-3p	AGUGCCGCAGAGUUUGUAGUGU	-3.80954	0.0713205	2.7613e-08	9.07848e-07	3.08678	6.89632	17.0064	10.1736	6.55794	33.4042	118.115	141.959
mmu-miR-293-5p	ACUCAAACUGUGUGACAUUUUG	-3.28388	0.102673	1.27409e-05	0.000211604	2.59453	5.87841	8.50318	3.3912	9.8369	42.1948	48.9746	47.3197
mmu-miR-295-3p	AAAGUGCUACUACUUUUGAGUCU	-2.37866	0.192288	5.27216e-05	0.000766554	4.05292	6.43158	8.50318	13.5648	32.7897	38.6786	80.664	89.9074
mmu-miR-29a-3p	UAGCACCAUCUGAAAUCGGUUA	-0.584675	0.6668	0.244086	0.768359	12.6847	13.2694	6011.75	10187.2	8141.68	6206.16	8564.79	8825.12
mmu-miR-29c-5p	UGACCGAUUUCUCCUGGUGUUC	-1.192	0.437695	0.0519322	0.287501	4.72871	5.92071	34.0127	40.6944	22.9528	28.1299	51.8554	66.2476
mmu-miR-3068-3p	GGUGAAUUGCAGUACUCCAACA	-0.998684	0.500456	0.0493427	0.276011	8.49258	9.49127	807.803	166.169	478.729	513.37	688.525	506.321
mmu-miR-30a-3p	CUUUCAGUCGGAUGUUUGCAGC	-1.45846	0.363881	0.00423245	0.0376712	9.80303	11.2615	867.325	1207.27	1246.01	1953.27	2457.37	1379.37
mmu-miR-30a-5p	UGUAAACAUCCUCGACUGGAAG	-0.663697	0.631259	0.186374	0.649889	14.0957	14.7594	23596.3	19916.5	23113.4	24355.2	16184.7	24270.3
mmu-miR-30b-5p	UGUAAACAUCCUACACUCAGCU	-2.31962	0.200321	9.93865e-06	0.000170332	10.6368	12.9564	1309.49	2150.02	2426.44	3830.94	7230.95	8167.38
mmu-miR-30c-2-3p	CUGGGAGAAGGCUGUUUACUCU	-2.03837	0.243438	0.000245388	0.00304092	5.22834	7.26671	59.5223	54.2592	29.5107	174.054	95.0683	80.4435
mmu-miR-30c-5p	UGUAAACAUCCUACACUCUCAGC	-2.4337	0.185091	3.98209e-06	7.7291e-05	11.3018	13.7355	1964.24	3513.28	3833.11	8089.1	13321.1	11302.3
mmu-miR-30d-3p	CUUUCAGUCAGAUGUUUGCUGC	-0.815446	0.568233	0.112562	0.474707	6.07393	6.88937	59.5223	88.1712	95.0901	68.5666	123.877	92.2734
mmu-miR-30d-5p	UGUAAACAUCCCCGACUGGAAG	-1.46215	0.362951	0.00411733	0.0370559	12.3378	13.8	5901.21	6853.61	6679.26	10529.4	12059.3	11184
mmu-miR-30e-3p	CUUUCAGUCGGAUGUUUACAGC	-1.85962	0.275549	0.000318762	0.00380389	8.8186	10.6782	374.14	603.633	685.304	1357.27	1426.02	1067.06
mmu-miR-324-5p	CGCAUCCCCUAGGGCAUUGGUGU	-1.93254	0.261968	0.000987646	0.0105371	4.40103	6.33357	8.50318	40.6944	19.6738	31.6461	74.9023	89.9074
mmu-miR-32-5p	UAUUGCACAUUACUAAGUUGCA	-0.906629	0.53343	0.069212	0.345203	7.84362	8.75025	255.096	223.819	383.639	184.602	339.941	520.517
mmu-miR-328-3p	CUGGCCCUCUCUGCCCUUCCGU	-2.10922	0.231772	5.24007e-05	0.000766554	5.82409	7.9333	34.0127	84.78	78.6952	103.729	322.656	170.351
mmu-miR-330-5p	UCUCUGGGCCUGUGUCUUAGGC	-0.650468	0.637074	0.235791	0.768359	5.59454	6.24501	68.0255	67.824	45.9056	24.6137	86.4257	75.7115
mmu-miR-335-5p	UCAAGAGCAAUAACGAAAAAUGU	-0.707494	0.612383	0.148472	0.555002	6.99763	7.70512	110.541	155.995	200.017	177.57	112.353	196.377
mmu-miR-339-5p	UCCCUGUCCUCCAGGAGCUCACG	-0.978173	0.507622	0.0720436	0.355799	5.12512	6.10329	8.50318	47.4768	59.0214	21.0974	74.9023	73.3455
mmu-miR-340-5p	UUAUAAAGCAAUGAGACUGAUU	-1.9422	0.260219	0.000173298	0.00228839	10.9081	12.8503	2312.87	2058.46	2905.17	7102.8	4744.77	5290.34
mmu-miR-342-3p	UCUCACACAGAAAUCGCACCCGU	-0.740597	0.598491	0.136879	0.540252	8.43856	9.17915	255.096	505.289	504.961	457.111	460.937	447.171
mmu-miR-34b-3p	AAUCACUAACUCCACUGCCAUC	-3.8179	0.0709084	1.20844e-11	1.39057e-09	10.5124	14.3303	994.873	1302.22	3131.41	9078.92	22874	18109.2
mmu-miR-34b-5p	AGGCAGUGUAAUUAGCUGAUUGU	-2.44175	0.18406	3.72325e-06	7.40513e-05	11.0272	13.4689	2440.41	1620.99	3888.86	6541.96	8564.79	12087.8
mmu-miR-34c-3p	AAUCACUAACCACACAGCCAGG	-3.69371	0.0772828	5.75222e-11	5.45108e-09	8.64087	12.3346	212.58	430.682	813.184	1686.04	6381.1	4611.3
mmu-miR-34c-5p	AGGCAGUGUAGUUAGCUGAUUGC	-2.11487	0.230866	5.11135e-05	0.000762443	13.7026	15.8174	15730.9	10305.9	24812	39415.2	38338.4	59476.1
mmu-miR-350-3p	UUCACAAAGCCCAUACACUUUC	-2.91711	0.132392	7.21995e-08	2.11479e-06	6.40478	9.3219	110.541	50.868	160.669	265.476	593.456	697.965
mmu-miR-362-5p	AAUCCUUGGAACCUAGGUGUGAAU	-0.995697	0.501494	0.0799201	0.372113	5.00768	6.00338	34.0127	27.1296	55.7425	56.2598	54.7363	37.8558
mmu-miR-374b-5p	AUAUAAUACAACCUGCUAAGUG	-1.49971	0.353624	0.00343969	0.0324055	8.94353	10.4432	637.739	688.413	527.914	1517.26	766.308	908.538
mmu-miR-374c-5p	AUAAUACAACCUGCUAAGUG	-1.50136	0.35322	0.00346362	0.0324412	8.94091	10.4423	637.739	688.413	524.635	1517.26	766.308	906.172
mmu-miR-375-3p	UUUGUUCGUUCGGCUCGCGUGA	-1.85265	0.276883	0.000332797	0.00394217	9.58878	11.4414	620.732	1197.09	1006.64	2273.25	2512.11	1757.93
mmu-miR-376c-3p	AACAUAGAGGAAAUUUCACGU	-1.37627	0.385213	0.0246883	0.157205	4.272	5.64828	17.0064	30.5208	19.6738	50.9854	34.5703	28.3918
mmu-miR-411-5p	UAGUAGACCGUAUAGCGUACG	-0.829865	0.562582	0.108178	0.461045	6.61999	7.44986	195.573	81.3888	114.764	135.375	141.162	134.861
mmu-miR-421-3p	AUCAACAGACAUUAAUUGGGCGC	-0.95921	0.514338	0.0769363	0.360303	5.2834	6.24261	17.0064	71.2152	42.6266	72.0828	54.7363	47.3197
mmu-miR-425-5p	AAUGACACGAUCACUCCCGUUGA	-2.98553	0.12626	3.31305e-08	1.06747e-06	10.9812	13.9667	1879.2	2143.24	3544.56	6612.28	14905.6	17439.7
mmu-miR-434-3p	UUUGAACCAUCACUCGACUCCU	-0.710723	0.611014	0.173315	0.617722	5.81928	6.53001	59.5223	71.2152	75.4163	65.0504	95.0683	59.1496
mmu-miR-434-5p	GCUCGACUCAUGGUUUGAACCA	-0.638399	0.642425	0.203199	0.693545	6.87464	7.51304	127.548	122.083	186.901	35.1624	244.873	175.083
mmu-miR-449a-5p	UGGCAGUGUAUUGUUAGCUGGU	-1.88888	0.270017	0.000270556	0.00332722	9.45869	11.3476	629.236	634.154	1370.61	1190.25	1763.08	3354.97
mmu-miR-463-3p	UGAUAGACACCAUAUAAGGUAG	-1.50741	0.351742	0.00513567	0.044722	5.62988	7.13729	93.535	40.6944	62.3004	140.649	80.664	101.737
mmu-miR-463-5p	UACCUAAUUUGUUGUCCAUCAU	-4.34619	0.0491661	1.30564e-13	7.01127e-11	5.851	10.1972	42.5159	37.3032	127.88	1374.85	697.167	600.96
mmu-miR-465a-3p	GAUCAGGGCCUUUCUAAGUAGA	-3.37139	0.0966299	8.12836e-10	4.36493e-08	8.68748	12.0589	493.185	569.721	482.008	3642.82	3900.68	2465.36
mmu-miR-465a-5p	UAUUUAGAAUGGCACUGAUGUGA	-3.53151	0.086479	2.17029e-10	1.52015e-08	9.57843	13.1099	1241.46	617.198	1108.29	11139.4	4646.82	4197.26
mmu-miR-465b-3p	GAUCAGGGCCUUUCUAAGUAGA	-3.37139	0.0966299	8.12836e-10	4.36493e-08	8.68748	12.0589	493.185	569.721	482.008	3642.82	3900.68	2465.36
mmu-miR-465b-5p	UAUUUAGAAUGGUGCUGAUCUG	-2.77043	0.14656	2.45029e-07	6.20025e-06	11.544	14.3144	5008.38	2333.14	4279.05	23906.9	12765.1	9762.05
mmu-miR-465c-3p	GAUCAGGGCCUUUCUAAGUAGA	-3.37139	0.0966299	8.12836e-10	4.36493e-08	8.68748	12.0589	493.185	569.721	482.008	3642.82	3900.68	2465.36
mmu-miR-465c-5p	UAUUUAGAAUGGCGCUGAUCUG	-3.26505	0.104021	2.49298e-09	1.08546e-07	11.4045	14.6696	4302.61	2241.58	3954.44	29684.1	16697.4	13195.1
mmu-miR-465d-3p	UGAUCAGGGCCUUUCUGAGUAA	-2.32103	0.200125	0.000278683	0.00340119	3.79965	6.12067	17.0064	16.956	16.3948	50.9854	63.3788	49.6857
mmu-miR-465d-5p	UAUUUAGAAUGGUACUGAUGUGA	-1.46494	0.362249	0.0201026	0.134379	4.79184	6.25679	76.5287	27.1296	16.3948	79.1153	57.6171	37.8558
mmu-miR-466f-3p	CAUACACACACACAUACACAC	-2.87818	0.136014	4.00658e-05	0.000608925	3.07243	5.95061	17.0064	3.3912	13.1159	33.4042	63.3788	52.0517
mmu-miR-468-5p	GACUGAUGUACUGAUAAGAAACUCAGU	-2.84437	0.139239	1.42652e-06	3.19183e-05	4.11597	6.96033	25.5096	13.5648	26.2317	72.0828	97.9491	127.763
mmu-miR-470-3p	AACCAGUACCUUUCUGAGAAGA	-1.39703	0.37971	0.0164206	0.115016	5.45086	6.84789	17.0064	50.868	81.9742	15.8231	146.924	125.397
mmu-miR-470-5p	UUCUUGGACUGGCACUGGUGAGU	-2.65289	0.159002	6.38192e-07	1.53452e-05	9.56386	12.2167	1369.01	651.11	937.785	4831.31	3399.41	2770.57
mmu-miR-471-3p	UGAAAGGUGCCAUACUAUGUAU	-4.25833	0.0522536	2.68661e-12	3.82981e-10	4.50517	8.7635	51.0191	10.1736	32.7897	179.328	518.554	361.996
mmu-miR-471-5p	UACGUAGUAUAGUGCUUUUCAC	-2.82586	0.141037	1.41987e-07	3.94381e-06	8.44321	11.2691	382.643	295.034	636.12	1360.78	2134.71	2439.33
mmu-miR-499-5p	UUAAGACUUGCAGUGAUGUUU	-1.77728	0.291733	0.00053409	0.00601691	6.02214	7.79942	51.0191	64.4328	118.043	116.036	195.898	224.769
mmu-miR-501-3p	AAUGCACCCGGGCAAGGAUUUG	-0.870426	0.546985	0.0793602	0.370577	6.38594	7.25637	68.0255	108.518	124.601	137.133	123.877	94.6394
mmu-miR-5121	AGCUUGUGAUGAGACAUCUCC	-0.619349	0.650965	0.216886	0.735586	8.76115	9.3805	654.745	335.729	685.304	300.638	610.742	705.063
mmu-miR-532-5p	CAUGCCUUGAGUGUAGGACCGU	-0.973284	0.509345	0.0543144	0.296207	9.03781	10.0111	340.127	644.328	941.064	453.594	1290.62	766.579
mmu-miR-541-5p	AAGGGAUUCUGAUGUUGGUCACACU	-1.85201	0.277007	0.000317157	0.00380389	6.20684	8.05884	76.5287	101.736	91.8111	214.49	213.183	198.743
mmu-miR-547-3p	CUUGGUACAUCUUUGAGUGAG	-1.64085	0.320668	0.00829309	0.0674756	4.0839	5.72474	8.50318	33.912	13.1159	26.3718	69.1406	33.1238
mmu-miR-669c-5p	AUAGUUGUGUGUGGAUGUGUGU	-1.63471	0.322035	0.0015395	0.0155009	8.39118	10.0259	646.242	288.252	386.918	864.994	936.278	648.28
mmu-miR-669o-5p	UAGUUGUGUGUGCAUGUUUAUGU	-2.81339	0.142261	7.01774e-06	0.000127707	3.78805	6.60144	17.0064	10.1736	22.9528	79.1153	89.3065	59.1496
mmu-miR-676-3p	CCGUCCUGAGGUUGUUGAGCU	-1.35896	0.389863	0.00828604	0.0674756	6.71868	8.07765	212.58	98.3448	108.206	258.443	233.349	134.861
mmu-miR-708-3p	CAACUAGACUGUGAGCUUCUAG	-1.5346	0.345175	0.00286717	0.0274941	5.96439	7.49899	68.0255	57.6504	104.927	70.3247	216.064	156.155
mmu-miR-7210-5p	UAACAUUGUAGACAGGCACAAAG	-1.39323	0.380713	0.0137609	0.101227	4.83548	6.2287	25.5096	20.3472	55.7425	61.5341	48.9746	63.8816
mmu-miR-7214-5p	UGUUUUCUGGGUUGGAAUGAGAA	-2.13146	0.228227	0.000585511	0.0065313	4.1158	6.24726	25.5096	13.5648	26.2317	75.5991	25.9277	70.9795
mmu-miR-741-3p	UGAGAGAUGCCAUUCUAUGUAGA	-3.50287	0.0882128	2.58541e-10	1.73546e-08	8.19355	11.6964	476.178	288.252	367.244	3301.75	2509.23	1873.86
mmu-miR-741-5p	UACGUAGAUUGGUACCUAUCAUG	-2.95718	0.128765	5.51837e-08	1.67737e-06	5.9645	8.92169	93.535	50.868	95.0901	237.346	498.388	437.707
mmu-miR-742-3p	GAAAGCCACCAUGCUGGGUAAA	-1.41801	0.374228	0.0162802	0.11453	4.29134	5.70935	8.50318	13.5648	42.6266	29.888	40.332	54.4176
mmu-miR-742-5p	UACUCACAUGGUUGCUAAUCA	-3.83404	0.0701197	1.4976e-09	7.31102e-08	3.58591	7.41995	25.5096	10.1736	13.1159	151.198	126.758	120.665
mmu-miR-743a-3p	GAAAGACACCAAGCUGAGUAGA	-3.1614	0.11177	5.56036e-09	2.11675e-07	9.3207	12.4821	807.803	664.675	954.18	3895.99	4862.89	4852.63
mmu-miR-743a-5p	UAUUCAGAUUGGUGCCUGUCAU	-3.80556	0.0715173	1.6747e-11	1.79863e-09	7.56544	11.371	178.567	135.648	393.476	1028.5	3191.99	2247.69
mmu-miR-743b-3p	GAAAGACAUCAUGCUGAAUAGA	-3.16831	0.111236	5.64993e-09	2.11675e-07	10.6622	13.8306	2278.85	1614.21	2308.39	15026.6	10114.7	8482.06
mmu-miR-743b-5p	UGUUCAGACUGGUGUCCAUCA	-3.55913	0.0848388	1.8816e-10	1.37784e-08	5.94588	9.50501	42.5159	74.6064	101.648	218.007	881.542	688.502
mmu-miR-7a-1-3p	CAACAAAUCACAGUCUGCCAUA	-2.31934	0.200359	3.29063e-05	0.000509731	4.46007	6.77941	8.50318	33.912	29.5107	77.3572	95.0683	87.5414
mmu-miR-7a-5p	UGGAAGACUAGUGAUUUUGUUGU	-0.905103	0.533995	0.073048	0.355799	11.8919	12.797	6836.56	3730.32	4223.31	7512.44	5055.9	3823.43
mmu-miR-7b-5p	UGGAAGACUUGUGAUUUUGUUGUU	-0.846297	0.556211	0.124239	0.515849	5.13422	5.98052	17.0064	33.912	68.8583	68.5666	46.0937	28.3918
mmu-miR-871-3p	UGACUGGCACCAUUCUGGAUAAU	-2.89321	0.134604	8.70759e-08	2.46104e-06	6.90358	9.79679	144.554	145.822	157.39	286.573	1221.48	679.038
mmu-miR-871-5p	UAUUCAGAUUAGUGCCAGUCAUG	-3.29231	0.102074	1.85183e-09	8.52371e-08	8.83041	12.1227	348.631	406.944	934.506	2835.84	4082.17	3735.89
mmu-miR-872-3p	UGAACUAUUGCAGUAGCCUCCU	-0.746753	0.595943	0.193152	0.67207	5.10098	5.84773	25.5096	57.6504	36.0686	28.1299	69.1406	42.5877
mmu-miR-872-5p	AAGGUUACUUGUUAGUUCAGG	-1.65552	0.317424	0.00124832	0.0128092	10.01	11.6655	884.331	1200.48	1747.69	1483.85	2984.57	3407.02
mmu-miR-878-3p	GCAUGACACCACACUGGGUAGA	-2.47735	0.179575	2.85978e-06	5.83177e-05	5.86931	8.34666	76.5287	61.0416	81.9742	246.137	290.966	231.867
mmu-miR-878-5p	UAUCUAGUUGGAUGUCAAGACA	-2.96383	0.128173	4.23128e-08	1.31088e-06	9.00515	11.969	510.191	342.511	1088.62	1998.98	3650.05	4036.37
mmu-miR-880-3p	UACUCCAUCCUCUCUGAGUAGA	-3.22137	0.107219	4.90142e-09	1.9259e-07	7.08014	10.3015	136.051	172.951	190.18	437.771	1685.3	972.42
mmu-miR-881-3p	AACUGUGUCUUUUCUGAAUAGA	-3.2986	0.10163	1.74679e-09	8.27668e-08	13.2185	16.5171	16071	6606.05	14509.4	43594.3	87402.3	96257.7
mmu-miR-883a-3p	UAACUGCAACAGCUCUCAGUAU	-3.43262	0.0926145	8.06899e-10	4.36493e-08	8.59714	12.0298	204.076	423.9	783.673	1269.36	5257.56	3757.18
mmu-miR-883b-3p	UAACUGCAACAUCUCUCAGUAU	-2.73315	0.150397	4.58236e-07	1.11851e-05	5.56537	8.29852	51.0191	44.0856	78.6952	138.891	311.132	314.676
mmu-miR-883b-5p	UACUGAGAAUGGGUAGCAGUCA	-2.67192	0.156917	7.13167e-05	0.00101674	3.41333	6.08525	17.0064	10.1736	13.1159	63.2923	60.498	33.1238
mmu-miR-92b-3p	UAUUGCACUCGUCCCGGCCUCC	-1.15932	0.447722	0.0484606	0.272021	4.49197	5.65129	25.5096	16.956	39.3476	33.4042	40.332	44.9537
mmu-miR-93-5p	CAAAGUGCUGUUCGUGCAGGUAG	-1.9939	0.251059	0.000127864	0.001731	11.2696	13.2635	2108.79	3289.46	3751.14	3498.66	11408.2	9163.46
mmu-miR-9-3p	AUAAAGCUAGAUAACCGAAAGU	-0.653742	0.63563	0.196621	0.68113	5.95076	6.6045	42.5159	74.6064	101.648	75.5991	72.0214	80.4435
mmu-miR-9-5p	UCUUUGGUUAUCUAGCUGUAUGA	-0.669822	0.628584	0.180766	0.633533	8.83107	9.50089	357.134	539.201	783.673	687.424	553.124	442.439
mmu-miR-99a-5p	AACCCGUAGAUCCGAUCUUGUG	-1.06109	0.47927	0.0358437	0.217903	14.5395	15.6005	29268	34681.8	25497.3	30390.8	47240.3	41333.8

## Sheet: Up-regulated miRNA expression
Up-regulated miRNA expression
Mature_ID	Mature_Seq	log2FC	Fold_Change	p_value	q_value	T_CPM	C_CPM	T1	T2	T3	C1	C2	C3
mmu-miR-181a-5p	AACAUUCAACGCUGUCGGUGAGU	0.593182	1.50857	0.243359	0.768359	9.70119	9.10801	569.713	1325.96	1137.8	225.039	599.218	520.517
mmu-miR-7070-5p	GUGAGGGGAGCUGAGGCAGGA	0.596114	1.51164	0.480268	1	3.77937	3.18326	42.5159	10.1736	9.8369	7.03247	11.5234	2.36598
mmu-miR-22-3p	AAGCUGCCAGUUGAAGAACUGU	0.611873	1.52824	0.223189	0.747446	12.5948	11.983	6011.75	8488.17	8531.87	2062.27	4502.78	3217.74
mmu-miR-1187	UAUGUGUGUGUGUAUGUGUGUAA	0.615899	1.53251	0.380115	0.986574	4.16423	3.54833	59.5223	13.5648	9.8369	12.3068	5.76171	7.09795
mmu-miR-3067-3p	CCAAGCGGCUGCCCUGGGAGAGG	0.633964	1.55182	0.477245	1	3.80584	3.17188	17.0064	20.3472	13.1159	5.27435	5.76171	9.46394
mmu-miR-141-3p	UAACACUGUCUGGUAAAGAUGG	0.640218	1.55856	0.202233	0.691714	12.6405	12.0002	7329.74	8820.51	7794.11	1921.62	3837.3	4164.13
mmu-miR-16-1-3p	CCAGUAUUGACUGUGCUGCUGA	0.652874	1.5723	0.308811	0.87127	5.22173	4.56886	76.5287	40.6944	32.7897	10.5487	23.0469	23.6598
mmu-miR-142a-5p	CAUAAAGUAGAAAGCACUACU	0.666741	1.58748	0.185272	0.647449	11.208	10.5413	1700.64	3411.55	3577.35	1039.05	1212.84	1287.1
mmu-miR-7044-5p	GUGUGGUGGUGGUGGCGGC	0.668344	1.58925	0.32123	0.889169	5.08035	4.412	93.535	16.956	36.0686	3.51624	28.8086	21.2939
mmu-miR-10b-3p	CAGAUUCGAUUCUAGGGGAAUA	0.675895	1.59759	0.180213	0.633533	7.96285	7.28695	255.096	437.465	222.97	107.245	152.685	111.201
mmu-miR-5114	ACUGGAGACGGAAGCUGCAAGA	0.67798	1.5999	0.383027	0.990461	4.49995	3.82197	51.0191	6.7824	36.0686	3.51624	17.2851	14.1959
mmu-miR-200a-5p	CAUCUUACCGGACAGUGCUGGA	0.681509	1.60382	0.171405	0.613632	8.87542	8.19391	697.261	607.025	485.287	167.021	302.49	234.232
mmu-miR-486a-3p	CGGGGCAGCUCAGUACAGGAU	0.688318	1.6114	0.44438	1	3.68685	2.99853	17.0064	16.956	13.1159	8.79059	5.76171	2.36598
mmu-miR-346-3p	AGGCAGGGGCUGGGCCUGCAGC	0.693863	1.61761	0.521983	1	3.54152	2.84766	8.50318	23.7384	6.55794	1.75812	8.64257	7.09795
mmu-miR-204-5p	UUCCCUUUGUCAUCCUAUGCCU	0.736293	1.66589	0.147097	0.552384	7.95253	7.21624	263.599	383.205	268.875	126.585	172.851	49.6857
mmu-miR-451a	AAACCGUUACCAUUACUGAGUU	0.739111	1.66915	0.314294	0.882103	12.6189	11.8798	1062.9	6894.31	14840.6	3226.15	2454.49	3144.39
mmu-miR-107-3p	AGCAGCAUUGUACAGGGCUAUCA	0.751057	1.68303	0.133993	0.540252	9.21775	8.46669	459.172	919.015	800.068	203.942	325.537	319.408
mmu-miR-196a-5p	UAGGUAGUUUCAUGUUGUUGGG	0.754609	1.68717	0.131032	0.538501	9.49215	8.73754	1147.93	898.668	714.815	356.898	316.894	326.506
mmu-miR-5620-5p	ACGAGGCAGGGGCUUUGACUGUG	0.767426	1.70223	0.65677	1	3.4064	2.63897	17.0064	6.7824	16.3948	1.75812	8.64257	4.73197
mmu-miR-326-3p	CCUCUGGGCCCUUCCUCCAGU	0.786346	1.7247	0.292394	0.832238	4.94603	4.15968	8.50318	37.3032	55.7425	10.5487	20.166	11.8299
mmu-miR-378a-3p	ACUGGACUUGGAGUCAGAAGG	0.791055	1.73034	0.115662	0.486505	11.2082	10.4171	2270.35	3353.9	3164.2	812.251	1184.03	1280
mmu-miR-99a-3p	CAAGCUCGUUUCUAUGGGUCU	0.80497	1.74711	0.321845	0.889169	3.64103	2.83606	42.5159	3.3912	13.1159	5.27435	8.64257	2.36598
mmu-miR-135b-5p	UAUGGCUUUUCAUUCCUAUGUGA	0.806353	1.74879	0.310952	0.875776	4.99168	4.18533	17.0064	57.6504	32.7897	8.79059	28.8086	7.09795
mmu-miR-146b-5p	UGAGAACUGAAUUCCAUAGGCU	0.816415	1.76102	0.105053	0.450109	10.8549	10.0385	2244.84	2339.93	2396.93	1139.26	639.55	634.084
mmu-miR-27a-3p	UUCACAGUGGCUAAGUUCCGC	0.831463	1.77949	0.0991844	0.430577	11.8878	11.0563	3180.19	5734.52	5059.45	993.337	2126.07	2041.84
mmu-miR-690	AAAGGCUAGGCUCACAACCAAA	0.834882	1.78371	0.0974868	0.426992	9.90585	9.07097	1573.09	1305.61	796.789	441.288	472.46	350.166
mmu-miR-10a-3p	CAAAUUCGUAUCUAGGGGAAUA	0.84438	1.79549	0.096281	0.426992	9.66451	8.82013	603.726	1478.56	865.648	314.703	466.699	293.382
mmu-miR-181b-5p	AACAUUCAUUGCUGUCGGUGGGUU	0.853219	1.80653	0.0900603	0.416917	8.0806	7.22739	323.121	359.467	331.176	123.068	123.877	104.103
mmu-miR-3102-5p	GUGAGUGGCCAGGGUGGGGCUG	0.873969	1.8327	0.10644	0.454839	6.59488	5.72091	127.548	81.3888	157.39	26.3718	46.0937	54.4176
mmu-miR-380-5p	AUGGUUGACCAUAGAACAUGCG	0.885838	1.84784	0.318972	0.887501	3.71904	2.83321	25.5096	16.956	9.8369	3.51624	5.76171	7.09795
mmu-miR-672-5p	UGAGGUUGGUGUACUGUGUGUGA	0.889164	1.8521	0.0732153	0.355799	7.65763	6.76847	467.675	203.472	140.996	105.487	72.0214	73.3455
mmu-miR-133b-3p	UUUGGUCCCCUUCAACCAGCUA	0.900418	1.86661	0.11809	0.494137	6.47122	5.5708	25.5096	159.386	118.043	24.6137	34.5703	54.4176
mmu-let-7b-5p	UGAGGUAGUAGGUUGUGUGGUU	0.903123	1.87011	0.0723677	0.355799	11.9457	11.0425	6003.25	5161.4	3888.86	1691.31	1765.96	1509.5
mmu-miR-378c	ACUGGACUUGGAGUCAGAAGC	0.911067	1.88044	0.0678892	0.342897	9.06029	8.14922	578.217	691.804	724.652	184.602	204.541	286.284
mmu-miR-5119	CAUCUCAUCCUGGGGCUGG	0.914184	1.8845	0.28875	0.823322	4.21397	3.29978	51.0191	13.5648	16.3948	10.5487	5.76171	4.73197
mmu-miR-155-5p	UUAAUGCUAAUUGUGAUAGGGGU	0.927151	1.90152	0.0647115	0.338139	8.06143	7.13428	357.134	356.076	295.107	137.133	89.3065	97.0054
mmu-miR-3068-5p	UUGGAGUUCAUGCAAGUUCUAACC	0.934003	1.91057	0.123879	0.515684	5.36207	4.42806	85.0318	47.4768	32.7897	10.5487	14.4043	26.0258
mmu-miR-744-5p	UGCGGGGCUAGGGCUAACAGCA	0.935365	1.91237	0.0744374	0.355799	7.46395	6.52858	136.051	288.252	213.133	38.6786	103.711	82.8095
mmu-miR-666-5p	AGCGGGCACAGCUGUGAGAGCC	0.962684	1.94893	0.410444	1	3.60198	2.6393	25.5096	20.3472	3.27897	1.75812	8.64257	4.73197
mmu-miR-486b-3p	CGGGGCAGCUCAGUACAGGA	0.971419	1.96077	0.285781	0.819205	3.96929	2.99787	34.0127	16.956	13.1159	8.79059	5.76171	2.36598
mmu-miR-452-5p	UGUUUGCAGAGGAAACUGAGAC	0.981341	1.9743	0.227097	0.755896	3.99721	3.01586	42.5159	13.5648	13.1159	3.51624	5.76171	9.46394
mmu-miR-3473e	GGGCUGGAGAGAUGGCUCGUA	0.988633	1.9843	0.0925513	0.421082	5.76215	4.77352	144.554	61.0416	22.9528	19.3393	25.9277	18.9279
mmu-miR-369-3p	AAUAAUACAUGGUUGAUCUUU	0.99841	1.9978	0.267079	0.773858	9.30847	8.31006	2270.35	139.039	288.549	184.602	328.418	248.428
mmu-miR-449b	AGGCAGUGUUGUUAGCUGGC	1.04035	2.05673	0.102254	0.439282	5.32577	4.28542	34.0127	33.912	75.4163	14.0649	14.4043	16.5619
mmu-miR-503-5p	UAGCAGCGGGAACAGUACUGCAG	1.0764	2.10877	0.134883	0.540252	4.74833	3.67193	25.5096	33.912	36.0686	8.79059	5.76171	14.1959
mmu-miR-760-3p	CGGCUCUGGGUCUGUGGGGA	1.09141	2.13083	0.151503	0.555063	4.78406	3.69265	42.5159	20.3472	42.6266	7.03247	11.5234	11.8299
mmu-miR-151-3p	CUAGACUGAGGCUCCUUGAGG	1.1034	2.1486	0.0308488	0.191882	10.0462	8.94284	824.809	983.448	2131.33	225.039	599.218	371.46
mmu-miR-185-5p	UGGAGAGAAAGGCAGUUCCUGA	1.1134	2.16354	0.0284912	0.179997	9.43363	8.32023	306.115	1085.18	1098.45	249.653	244.873	257.892
mmu-miR-6970-5p	GUAAGUUCAGGGCUGGGAGCAGAGA	1.14012	2.20399	0.14665	0.551995	4.18145	3.04133	34.0127	33.912	3.27897	1.75812	11.5234	7.09795
mmu-miR-378b	CUGGACUUGGAGUCAGAAGA	1.14121	2.20566	0.0293652	0.184794	7.03492	5.89371	136.051	179.734	167.227	31.6461	51.8554	59.1496
mmu-miR-8098	GCUAUGGUCGCUGGCUCCCAA	1.14937	2.21817	0.130261	0.53808	4.47252	3.32315	51.0191	33.912	6.55794	3.51624	5.76171	14.1959
mmu-miR-6239	UAGCGUUGGAUCACUCGGUG	1.1601	2.23472	0.0215675	0.143575	9.50217	8.34208	1522.07	552.765	803.347	277.783	288.086	194.011
mmu-miR-342-5p	AGGGGUGCUAUCUGUGAUUGAG	1.17979	2.26544	0.0675684	0.342897	5.42874	4.24895	34.0127	74.6064	42.6266	10.5487	25.9277	9.46394
mmu-miR-330-3p	GCAAAGCACAGGGCCUGCAGAGA	1.19399	2.28785	0.101612	0.43769	4.6325	3.4385	25.5096	30.5208	32.7897	8.79059	5.76171	9.46394
mmu-let-7j	UGAGGUAUUAGUUUGUGCUGUUAU	1.20792	2.31005	0.0170733	0.11907	10.5506	9.3427	1930.22	1919.42	1819.83	548.533	478.222	494.491
mmu-let-7i-5p	UGAGGUAGUAGUUUGUGCUGUU	1.23079	2.34695	0.015133	0.108352	14.3873	13.1565	28230.6	24175.9	29061.5	6942.81	6637.49	7985.2
mmu-miR-3473b	GGGCUGGAGAGAUGGCUCAG	1.24531	2.37069	0.0149068	0.107209	7.38997	6.14467	374.14	179.734	118.043	42.1948	40.332	85.1754
mmu-miR-3082-5p	GACAGAGUGUGUGUGUCUGUGU	1.24858	2.37608	0.0678984	0.342897	5.12543	3.87685	144.554	16.956	6.55794	12.3068	11.5234	9.46394
mmu-miR-206-3p	UGGAAUGUAAGGAAGUGUGUGG	1.26162	2.39765	0.169509	0.608193	8.45473	7.19311	51.0191	868.147	298.386	98.4546	92.1874	156.155
mmu-miR-6914-5p	UCCUGGGGUGGUGGUGGCCACAGA	1.28025	2.42881	0.0870598	0.404189	4.62733	3.34708	85.0318	10.1736	19.6738	1.75812	11.5234	11.8299
mmu-miR-21a-5p	UAGCUUAUCAGACUGAUGUUGA	1.30769	2.47545	0.0103557	0.0794432	16.6464	15.3387	143729	125220	121476	45865.8	24784	24327.1
mmu-miR-142a-3p	UGUAGUGUUUCCUACUUUAUGGA	1.33142	2.5165	0.00827692	0.0674756	9.13424	7.80282	654.745	674.848	783.673	105.487	210.303	224.769
mmu-miR-382-5p	GAAGUUGUUCGUGGUGGAUUCG	1.35196	2.55259	0.0106582	0.0811512	6.81362	5.46166	144.554	118.692	160.669	38.6786	34.5703	28.3918
mmu-miR-136-5p	ACUCCAUUUGUUUUGAUGAUGG	1.36681	2.57899	0.00741695	0.0615913	7.73083	6.36402	450.669	159.386	239.365	68.5666	51.8554	70.9795
mmu-miR-7686-5p	CCUUCCACUGGACCUGGGGCUGGGC	1.37063	2.58584	0.0439498	0.250188	4.80073	3.4301	59.5223	33.912	19.6738	8.79059	2.88086	11.8299
mmu-miR-3960	GGCGGCGGCGGAGGCGGGGG	1.3778	2.59872	0.017901	0.121888	6.4045	5.0267	42.5159	98.3448	157.39	12.3068	54.7363	14.1959
mmu-miR-3064-5p	UCUGGCUGUUGUGGUGUGCAAA	1.39394	2.62795	0.0535551	0.294462	4.98072	3.58678	85.0318	33.912	16.3948	5.27435	11.5234	11.8299
mmu-miR-696	GCGUGUGCUUGCUGUGGG	1.40469	2.64762	0.00602498	0.0516367	10.9216	9.51687	3214.2	2350.1	1898.52	263.718	530.078	993.714
mmu-miR-223-3p	UGUCAGUUUGUCAAAUACCCCA	1.41224	2.66149	0.0220318	0.146063	8.46753	7.0553	136.051	617.198	508.24	52.7435	221.826	52.0517
mmu-miR-125b-1-3p	ACGGGUUAGGCUCUUGGGAGCU	1.44249	2.71789	0.0177318	0.121557	5.97424	4.53175	76.5287	81.3888	75.4163	19.3393	14.4043	18.9279
mmu-miR-6981-5p	GUGAGGAGAAGGAAGAGGCUGAAGGC	1.45523	2.74201	0.0446212	0.253115	5.03389	3.57866	93.535	16.956	32.7897	5.27435	8.64257	14.1959
mmu-miR-99b-3p	CAAGCUCGUGUCUGUGGGUCCG	1.46085	2.75271	0.00593573	0.0514111	7.15553	5.69468	195.573	206.863	134.438	35.1624	54.7363	33.1238
mmu-miR-125a-3p	ACAGGUGAGGUUCUUGGGAGCC	1.46838	2.76711	0.070538	0.350731	4.3178	2.84943	34.0127	20.3472	22.9528	1.75812	8.64257	7.09795
mmu-miR-7223-5p	UAGCUUUGCUGAGGUGUCGG	1.50019	2.82881	0.0448567	0.253558	4.66584	3.16564	76.5287	16.956	19.6738	7.03247	5.76171	7.09795
mmu-miR-486a-5p	UCCUGUACUGAGCUGCCCCGAG	1.53357	2.89502	0.108795	0.461234	10.2458	8.71219	153.057	1987.24	2183.79	474.692	224.707	257.892
mmu-miR-486b-5p	UCCUGUACUGAGCUGCCCCGAG	1.53357	2.89502	0.108795	0.461234	10.2458	8.71219	153.057	1987.24	2183.79	474.692	224.707	257.892
mmu-miR-1934-3p	AGGAUGACGGUGGGGCUGGUGA	1.55706	2.94253	0.0544242	0.296207	4.39067	2.83362	34.0127	20.3472	26.2317	3.51624	5.76171	7.09795
mmu-miR-7237-3p	CAUCCUGUUGAGCUUACCGAGC	1.56942	2.96785	0.0194498	0.130557	5.42484	3.85542	51.0191	23.7384	85.2532	17.5812	8.64257	4.73197
mmu-miR-511-3p	AAUGUGUAGCAAAAGACAGGAU	1.61941	3.0725	0.00383453	0.0349007	6.57187	4.95246	76.5287	125.474	140.996	35.1624	11.5234	21.2939
mmu-miR-181a-1-3p	ACCAUCGACCGUUGAUUGUACC	1.62679	3.08825	0.0531324	0.293138	4.26766	2.64087	17.0064	27.1296	22.9528	1.75812	8.64257	4.73197
mmu-miR-770-3p	CGUGGGCCUGACGUGGAGCUGG	1.67319	3.18919	0.0427681	0.246069	4.48435	2.81116	42.5159	16.956	29.5107	7.03247	2.88086	4.73197
mmu-miR-671-5p	AGGAAGCCCUGGAGGGGCUGGAG	1.71558	3.28428	0.006366	0.0536944	5.85883	4.14326	102.038	74.6064	49.1845	8.79059	11.5234	21.2939
mmu-miR-6238	UUAUUAGUCAGUGGAGGAAAUG	1.73062	3.31871	0.00103701	0.0109191	7.39547	5.66485	331.624	139.039	196.738	31.6461	48.9746	40.2217
mmu-miR-134-5p	UGUGACUGGUUGACCAGAGGGG	1.76629	3.40178	0.000790129	0.00854294	7.44694	5.68065	187.07	227.21	232.807	52.7435	40.332	23.6598
mmu-miR-3473g	CAAAAGUGAGGCUGGGGAGA	1.76913	3.40848	0.00792828	0.0654998	5.21866	3.44953	42.5159	50.868	42.6266	5.27435	5.76171	14.1959
mmu-miR-21a-3p	CAACAGCAGUCGAUGGGCUGUC	1.80363	3.49097	0.00323507	0.0306571	5.91766	4.11403	68.0255	88.1712	65.5794	17.5812	8.64257	11.8299
mmu-miR-1900	GGCCGCCCUCUCUGGUCCUUCA	1.81103	3.50893	0.0136658	0.100989	4.97695	3.16592	51.0191	37.3032	32.7897	7.03247	5.76171	7.09795
mmu-let-7k	UGAGGUAGGAGGUUGUGUG	1.83116	3.55824	0.00707197	0.0590308	5.13715	3.30599	76.5287	37.3032	29.5107	8.79059	5.76171	7.09795
mmu-miR-6240	CCAAAGCAUCGCGAAGGCCCACGGCG	1.8369	3.57242	0.000364519	0.00428642	12.6788	10.8419	6258.34	9841.26	8213.81	1457.48	1503.81	1362.81
mmu-miR-341-3p	UCGGUCGAUCGGUCGGUCGGU	1.90448	3.74373	0.00883213	0.0701912	5.09094	3.18646	25.5096	47.4768	45.9056	3.51624	8.64257	9.46394
mmu-miR-3154	CAGAAGGGGAGUCGGGAGCGGA	1.90477	3.74449	0.00022642	0.00287215	9.88493	7.98016	1862.2	854.582	1000.09	179.328	259.277	160.887
mmu-miR-8117	GCUCGUGUGGAACAGAAGGGG	2.05982	4.16935	0.0025343	0.0244477	5.46532	3.4055	144.554	23.7384	29.5107	15.8231	2.88086	2.36598
mmu-miR-6406	CGCGACCUCAGGCUGACUCAUG	2.06557	4.18599	0.000903936	0.00970827	8.96595	6.90038	1360.51	230.601	462.334	165.263	66.2597	33.1238
mmu-miR-27a-5p	AGGGCUUAGCUGCUUGUGAGCA	2.06785	4.19261	0.00199386	0.0198278	5.66293	3.59508	110.541	67.824	26.2317	5.27435	14.4043	9.46394
mmu-miR-5621-5p	AGGAGGUCCUGGGGCCGCCCUGA	2.15333	4.44853	0.000117436	0.0016033	6.87321	4.71988	178.567	135.648	134.438	17.5812	23.0469	21.2939
mmu-miR-9718	UUGCUGACCUGGGUGGUGGU	2.21122	4.63068	0.000226272	0.00287215	6.24424	4.03301	153.057	67.824	81.9742	17.5812	8.64257	9.46394
mmu-miR-363-3p	AAUUGCACGGUAUCCAUCUGUA	2.22011	4.65929	0.0302995	0.189196	6.99494	4.77483	8.50318	118.692	327.897	10.5487	34.5703	21.2939
mmu-miR-223-5p	CGUGUAUUUGACAAGCUGAGUUG	2.24585	4.74317	5.28165e-05	0.000766554	7.12069	4.87484	127.548	169.56	213.133	22.8555	31.6894	14.1959
mmu-miR-144-3p	UACAGUAUAGAUGAUGUACU	2.27123	4.82735	6.36404e-05	0.000915399	7.29353	5.0223	68.0255	183.125	308.223	36.9205	5.76171	28.3918
mmu-miR-423-3p	AGCUCGGUCUGAGGCCCCUCAGU	2.40483	5.29574	9.25412e-06	0.000163828	9.3911	6.98627	246.592	1044.49	1118.13	50.9854	167.09	92.2734
mmu-miR-6937-5p	UAGCUGUAAGGGCUGGGUCUGUGU	2.48875	5.61292	2.32558e-06	4.92962e-05	9.41562	6.92687	918.344	715.543	967.296	70.3247	129.639	92.2734
mmu-miR-370-3p	GCCUGCUGGGGUGGAACCUGGU	2.58793	6.01235	7.00329e-06	0.000127707	7.28148	4.69355	76.5287	135.648	347.571	15.8231	34.5703	11.8299
mmu-miR-7007-5p	UCAGAAGAGGCAGUGGAGGAGAU	2.64119	6.23847	0.000293175	0.00355116	5.45856	2.81737	136.051	44.0856	13.1159	5.27435	2.88086	7.09795
mmu-miR-12188-5p	UAGAAGAGCUUUCGCUGGCCCAGA	3.38619	10.4555	9.07232e-10	4.71468e-08	9.66814	6.28195	1275.48	705.369	1164.03	31.6461	74.9023	82.8095
mmu-miR-122-5p	UGGAGUGUGACAAUGGUGUUUG	3.44845	10.9166	0.0368582	0.221562	12.558	9.10959	212.58	13357.9	7515.39	47.4692	800.878	534.713
mmu-miR-21b	UAGUUUAUCAGACUGAUAUUUCC	3.63691	12.4399	1.41426e-08	4.95299e-07	6.78848	3.15158	187.07	105.127	137.717	8.79059	2.88086	7.09795
mmu-miR-5130	CUGGAGCGCGCGGGCGAGGCAGGC	3.67028	12.7311	6.90393e-11	5.8538e-09	9.48965	5.81936	569.713	1098.75	967.296	31.6461	48.9746	54.4176
mmu-miR-5126	GCGGGCGGGGCCGGGGGCGGGG	3.8246	14.1684	1.83316e-11	1.84576e-09	11.5186	7.69402	1870.7	4734.11	4088.87	68.5666	299.609	141.959
mmu-miR-423-5p	UGAGGGGCAGAGAGCGAGACUUU	4.18531	18.193	0.000462248	0.00535742	11.2884	7.10306	195.573	3977.88	4734.83	110.761	83.5448	127.763
mmu-miR-21c	UAGCUUAUCAGACUGGUACAA	4.19906	18.3672	1.22099e-12	2.55916e-10	8.36973	4.17067	450.669	376.423	429.545	22.8555	5.76171	9.46394
mmu-miR-1224-5p	GUGAGGACUGGGGAGGUGGAG	4.34631	20.3409	2.45609e-12	3.82981e-10	7.90364	3.55732	365.637	288.252	262.317	12.3068	8.64257	4.73197
mmu-miR-320-3p	AAAAGCUGGGUUGAGAGGGCGA	5.04807	33.0841	0.000113684	0.00157883	13.1917	8.14365	654.745	19533.3	12692.9	149.44	273.681	257.892
mmu-miR-149-3p	GAGGGAGGGACGGGGGCGGUGC	5.18082	36.273	5.2355e-15	8.43438e-12	8.21232	3.0315	323.121	484.941	288.549	1.75812	8.64257	9.46394
